# Supplementary material for: Components of Banisteriopsis caapi, a Plant Used in the Preparation of the Psychoactive Ayahuasca, Induce Anti-Inflammatory Effects in Microglial Cells
Source: Molecules. 2022 Apr 13;27(8):2500. doi: 10.3390/molecules27082500 (PMC9025580; doi:10.3390/molecules27082500)
Supplement: Supplementary file 1 [file molecules-27-02500-s001.zip]

Archive with 1 entries (1 files):
- molecules-1646170-supplementary.pdf
